# Supplementary material for: Sensitivity and Specificity of Body Mass Index for Sarcopenic Dysphagia Diagnosis among Patients with Dysphagia: A Multi-Center Cross-Sectional Study
Source: Nutrients. 2022 Oct 26;14(21):4494. doi: 10.3390/nu14214494 (PMC9655070; doi:10.3390/nu14214494)
Supplement: Supplementary file 1 [file nutrients-14-04494-s001.zip]

Archive with 2 entries (2 files):
- nutrients-1967916-supplementary.pdf
- Software Source Code.R
