# Supplementary material for: Sensitivity and Specificity of Body Mass Index for Sarcopenic Dysphagia Diagnosis among Patients with Dysphagia: A Multi-Center Cross-Sectional Study
Source: Nutrients. 2022 Oct 26;14(21):4494. doi: 10.3390/nu14214494 (PMC9655070; doi:10.3390/nu14214494)
Supplement: Supplementary file 1 [file nutrients-14-04494-s001.zip › Software Source Code.R]

# library -----------------------------------------------------------------

library(tidyverse)
library(ggplot2)
library(tableone)
library(visdat)
library(naniar)
library(pROC)
library(esquisse)
library(lubridate)
par(family="HiraKakuProN-W3")


# Impot ------------------------------------------------------------------
#Import
y <- readxl::read_xlsx("rowfix_sarcopenicdysphagiaDB.xlsx")
View(y)
raw_dataset <- y %>%
  select("PID", "ClassAffiliation", "Age", 
         "FILS_atBL", "Sex", "DiseaseMain", "ICD10Main", 
         "DateAd",  "DateEvaluatoinofDisphagia", "GaitSpeed", 
         "Handgrip", "CalfCircumference", "Sit_to_stand5", 
         "SMI", "LowPhysicalFunction", "LowMuscleStrength", "LowMuscleMass", 
         "GeneralSarcopenia", "TanguePressure", "ClassSarcopanicDysphagia", 
         "CauseofSD", "Height", "Weight", "BMI", "GLIMAssess","BI_score")
write.csv(raw_dataset, "raw_dataset.csv", fileEncoding = "CP932")
dput(names(y))


#check dataset
glimpse(y)
summary(y)

#check missing data
y %>% 
  vis_miss()
df_missing <- y %>% 
  miss_summary()
summary(df_missing)

#output of columm included missing data which was more than one
df_missing2 <- df_y %>% 
  miss_var_summary() %>% 
  filter(n_miss>0)
summary(df_missing2)
df_analysis5 %>% 
  miss_var_summary() %>% 
  filter(n_miss>0)


# data proccessing --------------------------------------------------------
#①Duration between admission day and evaluation day
df_y <- y %>% 
  mutate(ADdate = ymd(DateAd),
         BLdate = ymd(DateEvaluatoinofDisphagia))
df_y %>% select(ADdate, BLdate, DateAd)
df_y <- df_y %>% 
  mutate(AD_BL_day = as.integer(BLdate-ADdate)+1)

summary(df_y$AD_BL_day)
hist(df_y$AD_BL_day)

#②CCI category
#Updating and Validating the Charlson Comorbidity Index and Score for Risk Adjustment in Hospital Discharge Abstracts Using Data From 6 Countries
#https://pubmed.ncbi.nlm.nih.gov/21330339/
summary(df_y$CCIscore)
df_y <- df_y %>% 
  mutate(CCI_category = case_when(CCIscore == 0 ~ "0",
                                  CCIscore == 1 ~ "1",
                                  CCIscore == 2 ~ "2",
                                  CCIscore == 3 ~ "3",
                                  CCIscore == 4 ~ "4",
                                  CCIscore == 5 ~ "5",
                                  CCIscore >= 6 ~ "≧6"))
df_y %>%
  select(CCIscore, CCI_category)
df_y$CCI_category <- factor(df_y$CCI_category, levels = c("0",   "1",   "2",   "3"  , "4",   "5","≧6"))
table(df_y$CCI_category)
hist(df_y$CCIscore)
library(tableone)

##③Age category and hospital type
#Reference to Six-Month Lower Limb Aerobic Exercise Improves Physical Function in Young-Old, Old-Old, and Oldest-Old Adults
#Cho TEJM 2017.https://pubmed.ncbi.nlm.nih.gov/28740035/#:~:text=Our%20results%20suggest%20that%20a,wide%20age%20range%20in%20society.
summary(df_y$Age)
df_y <- df_y %>% 
  mutate(Age_category = case_when(Age < 65 ~ "<65",
                                  Age >= 65 & Age < 75 ~ "65-74",
                                  Age >= 75 & Age < 85 ~ "75-84",
                                  Age >= 85 ~ "≧85"),
         Sexc = case_when(Sex == 0 ~ "Male",
                          Sex == 1 ~ "Female"),
         hospital_type = case_when(ClassAffiliation==1 ~ "Acute hospital",
                                   ClassAffiliation==2 ~ "Rehabilitation hospital",
                                   ClassAffiliation==3 ~ "Long-term hospital")))
df_y$Age_category <- factor(df_y$Age_category, levels = c( "<65","65-74","75-84", "≧85"))
table(df_y$Sexc)
table(df_y$Age_category)

#④BMI & ADLcategoery
#Reference to WakabayashiJNHA2019
#The Barthel Index score at discharge and hospital death. Results: The number of patients with a body mass index of <18.5 kg/m2 (underweight), 18.5–22.9 kg/m2 (low–normal weight), 23.0–24.9 kg/m2 (high–normal weight), 25.0–29.9 kg/m2 (overweight), and ≥30.0 kg/m2 (obesity) 
#https://pubmed.ncbi.nlm.nih.gov/30697624/
df_y <- df_y %>% 
  mutate(BMI_category = case_when(BMI < 18.5 ~ "<18.5",
                                  BMI >= 18.5 & BMI < 23 ~ "18.5-22.9",
                                  BMI >= 23 & BMI < 25 ~ "23.0-24.9",
                                  BMI >=25 & BMI < 30 ~ "25.0-29.9",
                                  BMI >= 30 ~ "≧30.0"),
         Barthel_index_c = case_when(BI_score == 100 ~ "Independent(100)",
                                     BI_score >= 21 & BI_score <100 ~ "Partial_assistance(21-99)",
                                     BI_score <= 20 ~ "Total_assistance(0-20)"))
df_y$BMI_category <-  factor(df_y$BMI_category, levels = c("<18.5", "18.5-22.9","23.0-24.9", "25.0-29.9","≧30.0"))
df_y$Barthel_index_c <- factor(df_y$Barthel_index_c, levels = c("Independent(100)","Partial_assistance(21-99)","Total_assistance(0-20)"))
table(df_y$BMI_category)
summary(df_y$BMI)

table(df_y$Barthel_index_c)
summary(df_y$BI_score)

#⑤main disease category
summary(df_y$ICD10Main)
df_y <- df_y %>% 
  mutate(ICD10_a = substr(ICD10Main, 1,1),
         ICD10_2 = substr(ICD10Main, 2,3))
df_y <- df_y %>% 
  mutate(Primary_diagnosis = case_when(ICD10_a == "A" ~ "Infection disease",
                                       ICD10_a == "C" | ICD10_a=="D"~"Neoplasms",
                                       ICD10_a == "E" ~ "Endrine, nutritional and metabolic disease",
                                       ICD10_a == "G" ~ "Diseases of the nervous system",
                                       ICD10_a == "I" ~ "Diseases of the circulatory system",
                                       ICD10_a == "J" ~ "Diseases of the respiratory system",
                                       ICD10_a == "K" ~ "Diseases of the digestive system",
                                       ICD10_a == "L" ~ "Diseases of the skin and subcutaneous tissue",
                                       ICD10_a == "M" ~ "Diseases of the musculoskeletal system and connective tissue",
                                       ICD10_a == "N" ~ "Diseases of the genitourinary system",
                                       ICD10_a == "S" ~ "Injury, poisoning and certain other consequences of external causes",
                                       ICD10_a == "T" ~ "Injury, poisoning and certain other consequences of external causes"))

df_y <- df_y %>% 
  mutate(CVD = case_when(ICD10_a == "I" & ICD10_2 >= 60 & ICD10_2 <= 69 ~ "Cerebralvascular disease"))

#⑥Sarcopenic dysphagia; numeric  to factor
summary(df_y$ClassSarcopanicDysphagia)
table(df_y$ClassSarcopanicDysphagia)
df_y <- df_y %>% 
  mutate(SarcopenicDisphagia = case_when(ClassSarcopanicDysphagia >= 1 ~ "Possible-probable",
                                         ClassSarcopanicDysphagia == 0 ~ "No"))
table(df_y$SarcopenicDisphagia)

#⑦Physical data
df_y<- df_y %>% 
  mutate(GSloss = if_else(GaitSpeed<0.8, 1,0),
         HGloss = if_else(Sexc=="Male" & Handgrip<26, 1, if_else(Sexc=="Female" & Handgrip<18,1,0)))
table(df_y$MuscleLoss)
table(df_y$Sex)
glimpse(df_y)


#2nd check missing data
df_analysis %>% 
  vis_miss(sort_miss = T)

#output of columm included missing data which was more than one
df_missing <- df_analysis %>% 
  miss_var_summary() %>% 
  filter(n_miss>0)
write.csv(df_missing, "2.27Missing.csv")

##①Compossite with HHandgrip and Physical functin due to missing data in PF
df_analysis <- df_analysis %>% 
  mutate(LowStrength_PF = ifelse(LowMuscleStrength==1 | LowPhysicalFunction==1, 1, 0))
#proccesing on Excel 
#to process to 0 from NA on PF or handgrip with visually checking.
write.csv(df_analysis, "3.1MissingforStPF.csv",fileEncoding = "CP932")
df_analysis1 <- read.csv("/Users/shintaro/Desktop/Study/2019.8.11-サルコペニア嚥下障害多施設研究/analysis/dataset/3.1MissingforStPF.csv",fileEncoding = "CP932")
df_analysis1 <- df_analysis1 %>% 
  select(-X) 
##completed to processing from PF/handgrip to composite Strength(PF and HG)

##check dataset
glimpse(df_analysis1)
table(df_analysis1$LowStrength_PF)
df_analysis1 <- df_analysis1 %>% 
  select(PID, ClassAffiliation,AD_BL_day, Age,Age_category, Sexc,BMI, BMI_category ,Primary_diagnosis,CVD, BI_score,Barthel_index_c, LongTermCare,CalfCircumference, CCIscore, CCI_category,GLIMAssess,GaitSpeed,LowPhysicalFunction,Handgrip,LowMuscleStrength,LowStrength_PF,  CalfCircumference,SMI,LowMuscleMass,TanguePressure,FILS_atBL,CauseofSD,SarcopenicDisphagia)

table(df_y$ICD10Main)
a <- subset(df_y, is.na(df_y$Primary_diagnosis))

##3rd check missing data
df_analysis1 %>% 
  vis_miss(sort_miss = T)
df_analysis5 %>% 
  vis_miss(sort_miss = T)
#output of columm included missing data which was more than one
df_missingBefere <- df_analysis1 %>% 
  miss_var_summary() %>% 
  filter(n_miss>0)
write.csv(df_missingBefere, "3.1MissingBeforeEx.csv",fileEncoding = "CP932")
#List of missing data 
#No, data, n, %ofSample    
#1, TanguePressure, 335, 72.1982759
#2, CVD, 331, 71.3362069
#3, SMI, 331, 71.3362069
#4, CauseofSD, 287, 61.8534483
#5, GaitSpeed, 254, 54.7413793
#6, LowPhysicalFunction, 216, 46.5517241
#7, Handgrip, 7, 1.5086207
#8, LowMuscleStrength, 7, 1.5086207


# Check study-flow --------------------------------------------------------
#1,patients with hospitalization
df_analysis1 <- df_analysis1 %>% 
  filter(ClassAffiliation!=4)
table(df_analysis1$Sexc)
mnon_hospital <- df_analysis %>% 
  filter(ClassAffiliation==4)
#non hospitalization, n=3(male=2, female=1)

#2, missing data on Handgrip and physical function
df_analysis2 <- df_analysis1 %>% 
  filter(!is.na(LowStrength_PF))
missing_Strength_and_PF <-df_analysis1 %>% 
  filter(is.na(LowStrength_PF))
#missing data on HG and PF, n=2(male=2, female=0)

#3, missing data on musucle mass
df_analysis3 <- df_analysis2 %>% 
  filter(!is.na(LowMuscleMass))
missing_Mass <- df_analysis2 %>% 
  filter(is.na(LowMuscleMass))
#missing data on musucle mass, n=2(male=2m, female=0)

#4, missing data on BMI
df_analysis4 <- df_analysis3 %>% 
  filter(!is.na(BMI))
Missing_BMI <- df_analysis3 %>% 
  filter(is.na(BMI))
#missing data on BMI, n=0

#5, missing data on SarcopenicDisphagia
df_analysis5 <- df_analysis4 %>% 
  filter(!is.na(SarcopenicDisphagia))
missing_SD <- df_analysis4 %>% 
  filter(is.na(SarcopenicDisphagia))
table(df_analysis3$SarcopenicDisphagia)
#missing data on SD n=0

##Evaluate missing values after Excusion criteria
df_analysis5 %>% 
  vis_miss(sort_miss=T)

#output of columm included missing data which was more than one
df_missingAfter <- df_analysis5 %>% 
  miss_var_summary() %>% 
  filter(n_miss>0)
write.csv(df_missingAfter, "3.1MissingAftereEx.csv",fileEncoding = "CP932")


# create table1 -----------------------------------------------------------
library(tableone)

#check dataset
glimpse(df_analysis5)
dput(names(df_analysis5))
vars = c( "Age", "Age_category", "Sexc",  "hospital_type","FILS_atBL",
          "Primary_diagnosis","CVD","CCIscore", "CCI_category",
          "BMI","BMI_category","BI_score", "Barthel_index_c", "CalfCircumference",
          "Handgrip",  "GLIMAssess", "SarcopenicDisphagia", "CauseofSD","AD_BL_day")
factorVars =c("Age_category", "Sexc","BMI_category", "Primary_diagnosis","CVD", "hospital_type",
              "Barthel_index_c","CCI_category",  "GLIMAssess",
              "FILS_atBL", "CauseofSD", "SarcopenicDisphagia")

tableOne_SD <- CreateTableOne(vars = vars,
                              factorVars =factorVars, 
                              strata = c("SarcopenicDisphagia"),
                              data = df_analysis5, 
                              smd = T,
                              addOverall = T,
                              includeNA = T)
print(tableOne_SD)
tableOne_Age <- CreateTableOne(vars = vars,
                               factorVars =factorVars, 
                               strata = c("Age_category"),
                               data = df_analysis5, 
                               smd = T,
                               addOverall = T,
                               includeNA = T)

tableOne_BMI <- CreateTableOne(vars = vars,
                               factorVars =factorVars, 
                               strata = c("BMI_category"),
                               data = df_analysis5, 
                               smd = T,
                               addOverall = T,
                               includeNA = T)

tableOne_Sex <- CreateTableOne(vars = vars,
                               factorVars =factorVars, 
                               strata = c("Sexc"),
                               data = df_analysis5, 
                               smd = T,
                               addOverall = T,
                               includeNA = T)

##write to CSV
write.csv(print(tableOne_BMI, nonnormal=T, noSpaces = T, showAllLevels = T), "4.22Table1_BMI.csv",fileEncoding = "CP932")
write.csv(print(tableOne_Age, nonnormal=T, noSpaces = T, showAllLevels = T), "4.22Table1_Age.csv",fileEncoding = "CP932")
write.csv(print(tableOne_Sex,  nonnormal=T, noSpaces = T, showAllLevels = T), "4.22Table1_Sex.csv",fileEncoding = "CP932")
write.csv(print(tableOne_SD,  nonnormal=T, noSpaces = T, showAllLevels = T), "4.22Table1_SD.csv",fileEncoding = "CP932")
#completed Table1


# check outcome data ------------------------------------------------------
table(df_analysis5$SarcopenicDisphagia)
table(df_analysis5$CauseofSD, df_analysis5$Sexc)
table(df_analysis5$SarcopenicDisphagia, df_analysis5$Sexc)

##histogram for BMI stratified by SD
glimpse(df_analysis5)
table(df_analysis5$SarcopenicDisphagia)
df_analysis5 %>% 
  ggplot(aes(x=BMI, fill=SarcopenicDisphagia))+
  geom_histogram(position = "identity", alpha=0.7)
df_analysis5 %>% 
  filter(CauseofSD=="NA")

#summary on BMI stratified SD, sex, age.
Summary_BMI <- df_analysis5 %>% 
  group_by(SarcopenicDisphagia) %>% 
  summarise(N= n(),
            mean= mean(BMI),
            SD=sd(BMI),
            median= median(BMI),
            min= min(BMI),
            q25= quantile(BMI, 0.25),
            q75= quantile(BMI, 0.75),
            max= max(BMI))
write.csv(Summary_BMI, "3.1summary_BMI.csv")
summary(df_analysis5$BMI)
#Min. 1st Qu.  Median    Mean 3rd Qu.    Max. 
#9.90   17.30   19.90   20.19   22.60   32.30 

a <- df_analysis5 %>% 
  mutate(BMI_cut = ifelse(BMI>=20.1, 0,1))

table(a$BMI_cut, a$SarcopenicDisphagia)
?prop.table
df_analysis5$BMI_category <- factor(df_analysis5$BMI_category, levels = c("<18.5", "18.5-22.9", "23.0-24.9","25.0-29.9", "≧30.0"))
table(df_analysis5$BMI_category, df_analysis5$SarcopenicDisphagia)
#<18.5 18.5-22.9 23.0-24.9 25.0-29.9    ≧30.0 
###174       185        52        50         5
#            No Possible-probable
#<18.5      48               123
#18.5-22.9  74               110
#23.0-24.9  23                27
#25.0-29.9  27                23
#≧30.0      4                 1

table(df_analysis5$Age_category, df_analysis5$SarcopenicDisphagia)
#        No Possible-probable
#<65     24                12(33)
#75-84   67                92(57)
#≧85     48               153(76)

table(df_analysis5$ClassAffiliation, df_analysis5$SarcopenicDisphagia)
#    No Possible-probable
#1  78               124(61.4)
#2  78               130(59.6)
#3  20                30(60)

prop.table(table(df_analysis5$Age_category, df_analysis5$ClassAffiliation),margin = 2)
?prop.table
#            1         2         3
#<65   0.1089109 0.0625000 0.0200000
#65-74 0.1188119 0.1586538 0.1400000
#75-84 0.3613861 0.3365385 0.3200000
#≧85  0.4108911 0.4423077 0.5200000


# main analysis using pROC ------------------------------------------------
##outcome was SD
##independent data was BMI(numeric)
##analysis data was Sensitivity, Specificity, PPV, NPV, ACU and ROC
#https://rpubs.com/Wangzf/pROC
library(pROC)
df_analysis_mis <- df_analysis5 %>% 
  mutate(miss_TPr = ifelse(is.na(TanguePressure), "Missing",0))

#cases: present SD
#control: None SD
ROC <- roc(as.factor(SarcopenicDisphagia) ~ BMI,
           data=df_analysis5,
           levels = c("No", "Possible-probable"),
           percent=T,
           ci=T,
           auc=T)
factor(df_y$SarcopenicDisphagia)
ROC_Male <- roc(as.factor(SarcopenicDisphagia) ~ BMI,
                data=df_analysis5,
                percent=T, ci=T,subset=(Sexc=="Male"))
ROC_Female <- roc(as.factor(SarcopenicDisphagia) ~ BMI,
                  data=df_analysis5,
                  percent=T,ci=T, subset=(Sexc=="Female"))
ROC
ROC_Male
ROC_Female
roc.test(ROC_Male, ROC_Female, method="bootstrap")

threshold <- ci.thresholds(ROC, boot.stratified=F)
threshold_male <- ci.thresholds(ROC_Male)
threshold_female <- ci.thresholds(ROC_Female)

write.csv(threshold, "3.1Threshold.csv")
write.csv(threshold_male, "3.1Threshold_male.csv")
write.csv(threshold_female, "3.1Threshold_female.csv")

auc(ROC)


# Plot for ROC ------------------------------------------------------------
roccurve <-  plot(ROC,
                  percent=T,
                  identity=T,
                  ci=T,
                  percent=T,
                  print.thres = T,
                  print.thres.best.method="closest.topleft",
                  legacy.axes = TRUE,
                  ylim=c(0,100),
                  col=c("black")
)
#95%CI
ciobj <- ci.se(roccurve,                         # CI of sensitivity
               specificities = seq(0, 100, 5))
#Plot 95%CI
plot(ciobj, type = "bars", col = "black")
legend("bottomright", 
       legend = c("Overall: n=460; AUC,0.61 (95%CI: 0.56-0.66)"),
       lwd = 2)

##Male
roccurve_male <- plot(ROC_Male,
                      percent=T,
                      identity=T,
                      ci=T,
                      percent=T,
                      print.thres="best",
                      print.thres.best.method="closest.topleft",
                      legacy.axes = TRUE,
                      ylim=c(0,100),
                      col = c("#1c61b6")
)
#male 95%CI
ciobj_m <- ci.se(roccurve_male,                         # CI of sensitivity
                 specificities = seq(0, 100, 5))
#Plot 95%CI
plot(ciobj_m, type = "bars", col = "#1c61b6AA")
legend("bottomright", 
       legend = c("Male:n=229, AUC59.8(52.4-67.1)%"), 
       col = c("#1c61b6"),
       lwd = 2)

#female
roccurve_female <- plot(ROC_Female,
                        percent=T,
                        identity=T,
                        ci=T,
                        percent=T,
                        print.thres="best",
                        print.thres.best.method="closest.topleft",
                        legacy.axes = TRUE,
                        ylim=c(0,100),
                        col=c("#008600")
)
#female 95%CI
ciobj_f <- ci.se(roccurve_fe,                         # CI of sensitivity
                 specificities = seq(0, 100, 5))

#Plot 95%CI
plot(ciobj_f, type = "bars", col = "#53B400")
legend("bottomright", 
       legend = c("Female:n=231, AUC60.2(51.7-68.7)%"), 
       col = c("#008600"),
       lwd = 2)

#Yoden's method
plot(ROC_Male,
     percent=T,
     identity=T,
     ci=T,
     percent=T,
     print.thres="best",
     print.thres.best.method="youden",
     print.auc = T,
     legacy.axes = TRUE,
     ylim=c(0,100)
)

plot(ROC_Female,
     percent=T,
     identity=T,
     ci=T,
     percent=T,
     print.thres="best",
     print.thres.best.method="youden",
     print.auc = T,
     legacy.axes = TRUE,
     ylim=c(0,100)
)

#ROC stratified hospital type
glimpse(df_analysis5)
ROC_acute <- roc(as.factor(SarcopenicDisphagia) ~ BMI,
                 data=df_analysis5,
                 percent=T, ci=T,subset=(hospital_type == "Acute hospital"))
ROC_reha <- roc(as.factor(SarcopenicDisphagia) ~ BMI,
                data=df_analysis5,
                percent=T,ci=T, subset=(hospital_type ==  "Rehabilitation hospital"))
ROC_long <- roc(as.factor(SarcopenicDisphagia) ~ BMI,
                data=df_analysis5,
                percent=T, ci=T,subset=(hospital_type == "Long-term hospital"))
ROC_acute
ROC_reha
ROC_long

# Culculated Sens and Spec using BMI --------------------------------------
#Culculated Sens and Spec using BMI as continuos variable
threshold_acute <- ci.thresholds(ROC_acute)
threshold_reha <- ci.thresholds(ROC_reha)
threshold_long <- ci.thresholds(ROC_long)
write.csv(threshold_acute, "acute.csv")
write.csv(threshold_reha, "reha.csv")
write.csv(threshold_long, "long.csv")

#plot ROC stratifed by hospital type
plot(ROC_acute,
     col = "#1c61b6",
     ci=T,
     legacy.axes = T)
lines(ROC_reha,
      col="#008600")
lines(ROC_long)

acute <- plot(ROC_acute,
              percent=T,
              identity=T,
              ci=T,
              percent=T,
              print.thres="best",
              print.thres.best.method="youden",
              legacy.axes = TRUE,
              ylim=c(0,100)
)
reha <- plot(ROC_reha,
             percent=T,
             identity=T,
             ci=T,
             percent=T,
             print.thres="best",
             print.thres.best.method="youden",
             legacy.axes = TRUE,
             ylim=c(0,100)
)
long <- plot(ROC_long,
             percent=T,
             identity=T,
             ci=T,
             percent=T,
             print.thres="best",
             print.thres.best.method="youden",
             legacy.axes = TRUE,
             ylim=c(0,100)
)
library(patchwork)
roccurve|(acute/reha/long)


##Culculated the diagnostic indices using WHO BMI criteria
##Overall
library(tidyverse)
BMI18_5 <- df_analysis5 %>% 
  mutate(BMI_cut = ifelse(BMI>=18.5, "≥","<"))
table(BMI18_5$BMI_cut, a$SarcopenicDisphagia)

BMI23 <- df_analysis5 %>% 
  mutate(BMI_cut = ifelse(BMI>=23.0,"≥","<"))
table(BMI23$BMI_cut, a$SarcopenicDisphagia)

BMI25 <- df_analysis5 %>% 
  mutate(BMI_cut = ifelse(BMI>=25.0, "≥","<"))
table(BMI25$BMI_cut, a$SarcopenicDisphagia)

BMI30 <- df_analysis5 %>% 
  mutate(BMI_cut = ifelse(BMI>=30.0,"≥","<"))
table(BMI30$BMI_cut, a$SarcopenicDisphagia)

BMI19_4 <- df_analysis5 %>% 
  mutate(BMI_cut = ifelse(BMI>=19.4, "≥","<"))
BMI19_4 %>% 
  select(BMI_cut, BMI)
table(BMI19_4$BMI_cut, BMI19_4$SarcopenicDisphagia)

BMI20_1 <- df_analysis5 %>% 
  mutate(BMI_cut = ifelse(BMI>=20.1, "≥","<"))
table(BMI20_1$BMI_cut, BMI20_1$SarcopenicDisphagia)
table(BMI20_1$BMI_cut)
table(BMI20_1$SarcopenicDisphagia)

BMI21_1 <- df_analysis5 %>% 
  mutate(BMI_cut = ifelse(BMI>=21.1, "≥","<"))
table(BMI21_1$BMI_cut, BMI21_1$SarcopenicDisphagia)

##Culculated the diagnostic indices using WHO BMI criteria
#18.5
binom.test(123,284)#sens
binom.test(128,176)#spec
binom.test(123,171)#PPV
binom.test(161,289)#NPV

#23
binom.test(233,284)#sens
binom.test(54,176)#spec
binom.test(233,355)#PPV
binom.test(54,105)#NPV

#25
binom.test(260,284)#sens
binom.test(31,176)#spec
binom.test(260,405)#PPV
binom.test(31,55)#NPV

#30
binom.test(283,284)#sens
binom.test(4,176)#spec
binom.test(283,455)#PPV
binom.test(4,5)#NPV

#19.4
binom.test(142,284)#sens
binom.test(120,176)#spec
binom.test(142,198)#PPV
binom.test(120,252)#NPV

#20.1
binom.test(165,284)#sens
binom.test(106,176)#spec
binom.test(165,235)#PPV
binom.test(106,225)#NPV

##Stratified by sex
#Male
BMI18_5 <- df_analysis5 %>% 
  mutate(BMI_cut = ifelse(BMI>=18.5, "≥","<")) %>% 
  filter(Sexc=="Male")
table(BMI18_5$BMI_cut, BMI18_5$SarcopenicDisphagia)
BMI18_5 %>% 
  select(Sexc,BMI, BMI_cut)


BMI23 <- df_analysis5 %>% 
  mutate(BMI_cut = ifelse(BMI>=23.0,"≥","<"))%>% 
  filter(Sexc=="Male")
table(BMI23$BMI_cut, BMI23$SarcopenicDisphagia)

BMI25 <- df_analysis5 %>% 
  mutate(BMI_cut = ifelse(BMI>=25.0, "≥","<"))%>% 
  filter(Sexc=="Male")
table(BMI25$BMI_cut, BMI25$SarcopenicDisphagia)

BMI30 <- df_analysis5 %>% 
  mutate(BMI_cut = ifelse(BMI>=30.0,"≥","<"))%>% 
  filter(Sexc=="Male")
table(BMI30$BMI_cut, BMI30$SarcopenicDisphagia)

BMI19_4m <- df_analysis5 %>% 
  filter(Sexc=="Male") %>% 
  mutate(BMI_cut = ifelse(BMI>=19.4, "≥","<"))
table(BMI19_4m$SarcopenicDisphagia)
table(BMI19_4m$BMI_cut)
table(BMI19_4m$BMI_cut, BMI19_4m$SarcopenicDisphagia)

BMI21_1f <- df_analysis5 %>% 
  filter(Sexc=="Female") %>% 
  mutate(BMI_cut = ifelse(BMI>=21.1, "≥","<"))
table(BMI21_1f$SarcopenicDisphagia)
table(BMI21_1f$BMI_cut)
table(BMI21_1f$BMI_cut, BMI21_1f$SarcopenicDisphagia)

BMI21_9f <- df_analysis5 %>% 
  filter(Sexc=="Female") %>% 
  mutate(BMI_cut = ifelse(BMI>=21.9, "≥","<"))
table(BMI21_9f$SarcopenicDisphagia)
table(BMI21_9f$BMI_cut)
table(BMI21_9f$BMI_cut, BMI21_9f$SarcopenicDisphagia)

BMI19_4m <- df_analysis5 %>% 
  filter(Sexc=="Male") %>% 
  mutate(BMI_cut = ifelse(BMI>=19.4, "≥","<"))
table(BMI19_4m$BMI_cut)
table(BMI19_4m$SarcopenicDisphagia)
table(BMI19_4m$BMI_cut, BMI19_4m$SarcopenicDisphagia)

#19.4male
binom.test(59,125)#sens
binom.test(75,104)#spec
binom.test(59,88)#PPV
binom.test(75,141)#NPV


BMI21_1f <- df_analysis5 %>% 
  filter(Sexc=="Female") %>% 
  mutate(BMI_cut = ifelse(BMI>=21.1, "≥","<"))
table(BMI21_1f$SarcopenicDisphagia)
table(BMI21_1f$BMI_cut)
table(BMI21_1f$BMI_cut, BMI21_1f$SarcopenicDisphagia)


#21.1female
binom.test(116,159)#sens
binom.test(36,72)#spec
binom.test(116,152)#PPV
binom.test(36,79)#NPV


#21.9female
binom.test(127,159)#sens
binom.test(33,72)#spec
binom.test(127,166)#PPV
binom.test(33,65)#NPV

#SD and Obesity ≥25
binom.test(24, 460)
#95 percent confidence interval:
#  0.03371123 0.07663859
#sample estimates:
#  probability of success 
#0.05217391 

#older
BMI_older <- df_analysis5 %>% 
  filter(Age_category!="<65") %>% 
  mutate(BMI_cut = ifelse(BMI>=20.1, "≥","<"))
table(BMI_older$SarcopenicDisphagia)
table(BMI_older$BMI_cut)
table(BMI_older$BMI_cut, BMI_older$SarcopenicDisphagia)

#20.1 by Older
binom.test(163, 272)#sens
binom.test(94,152)#spec
binom.test(163,221)#PPV
binom.test(94,203)#NPV


# descrition of characteristics among patients with SD and obesity --------
SDwithObesity <- df_analysis5 %>% 
  filter(SarcopenicDisphagia=="Possible-probable" & BMI>=25.0)
summary(SDwithObesity)
library(tableone)
dput(names(SDwithObesity))
vars = c( "Age", "Age_category", "Sexc", "BMI", "hospital_type",
          "BMI_category", "Primary_diagnosis","CVD", "BI_score", "Barthel_index_c", 
          "LongTermCare", "CalfCircumference", "CCIscore", "CCI_category", 
          "GLIMAssess", "GaitSpeed", "LowPhysicalFunction", "Handgrip", 
          "LowMuscleStrength", "LowStrength_PF", "SMI", "LowMuscleMass", 
          "TanguePressure", "FILS_atBL", "CauseofSD", "SarcopenicDisphagia")
factorVars =c("Age_category", "Sexc","BMI_category", "Primary_diagnosis","CVD", "hospital_type",
              "Barthel_index_c", "LongTermCare","CCI_category",  "GLIMAssess",
              "LowPhysicalFunction", "LowMuscleStrength","LowStrength_PF", "LowMuscleMass", 
              "FILS_atBL", "CauseofSD", "SarcopenicDisphagia")
tableOne_SDwithObesity <- CreateTableOne(vars = vars,
                                         factorVars =factorVars,
                                         data = SDwithObesity, 
                                         smd = T,
                                         addOverall = T,
                                         includeNA = T)
print(tableOne_SDwithObesity)
write.csv(print(tableOne_SDwithObesity, nonnormal=T, noSpaces = T, showAllLevels = T), "3.14Table1_SDObesity2.csv",fileEncoding = "CP932")


# The descriptive statistics of BMI according to the presence or a --------
df_analysis5_under20 %>%  
  summarize(n=n(),
            under20=round(mean(BMIunder20)*100,1),
            min=round(min(BMI),1),
            q25=round(quantile(BMI,0.25),1),
            median=round(median(BMI),1),
            q75=round(quantile(BMI,0.75),1),
            max=round(max(BMI),1)) 
df_analysis5_under20 %>%  
  group_by(SarcopenicDisphagia) %>% 
  summarize(n=n(),
            under20=round(mean(BMIunder20)*100,1),
            min=round(min(BMI),1),
            q25=round(quantile(BMI,0.25),1),
            median=round(median(BMI),1),
            q75=round(quantile(BMI,0.75),1),
            max=round(max(BMI),1)) 


BMI_SexCofSD <- df_analysis5_under20 %>% 
  filter(SarcopenicDisphagia=="No") %>% 
  group_by(Sexc, CauseofSD) %>% 
  summarize(n=n(),
            under20=round(mean(BMIunder20)*100,1),
            min=round(min(BMI),1),
            q25=round(quantile(BMI,0.25),1),
            median=round(median(BMI),1),
            q75=round(quantile(BMI,0.75),1),
            max=round(max(BMI),1)) %>% 
  arrange(Sexc,CauseofSD)
?summarize
write.csv(BMI_SexCofSD, "51BMI_SexCofSD.csv",fileEncoding = "CP932")

df_analysis5_under20 <- df_analysis5 %>% 
  mutate(BMIunder20 = ifelse(BMI < 20, 1,0))
df_analysis5_under20 %>% 
  select(BMI, BMIunder20)
table(df_analysis5$SarcopenicDisphagia)
library(tidyverse)
BMI_presenceSDSex <- df_analysis5_under20 %>% 
  filter(SarcopenicDisphagia=="Possible-probable") %>% 
  group_by(Sexc) %>% 
  summarize(n=n(),
            under20=round(mean(BMIunder20)*100,1),
            min=round(min(BMI),1),
            q25=round(quantile(BMI,0.25),1),
            median=round(median(BMI),1),
            q75=round(quantile(BMI,0.75),1),
            max=round(max(BMI),1)) %>% 
  arrange(Sexc)
write.csv(BMI_presenceSDSex, "55BMI_PreSex.csv",fileEncoding = "CP932")

BMI_Sex <- df_analysis5_under20 %>% 
  filter(SarcopenicDisphagia=="No") %>% 
  group_by(Sexc) %>% 
  summarize(n=n(),
            under20=round(mean(BMIunder20)*100,1),
            min=round(min(BMI),1),
            q25=round(quantile(BMI,0.25),1),
            median=round(median(BMI),1),
            q75=round(quantile(BMI,0.75),1),
            max=round(max(BMI),1)) %>% 
  arrange(Sexc)
table(df_analysis5_under20$BMIunder20)
write.csv(BMI_Sex, "51BMI_Sex.csv",fileEncoding = "CP932")
